# Supplementary material for: Expression of Concern: Assessing clinical and morphological features of megalotrichosis induced by Tyrosine kinase inhibitors versus Prostaglandins analogues
Source: PLoS One. 2025 Mar 7;20(3):e0320533. doi: 10.1371/journal.pone.0320533 (PMC11888125; doi:10.1371/journal.pone.0320533)
Supplement: S1 Table — (XLSX) [file pone.0320533.s001.xlsx]

## Sheet: גיליון1
CODE	gender	origin(1_middle_far_east_2_ashkenazi)	VA	L_VA	R_VA	IOP	L_IOP	R_IOP	diagnosis	condition	therapuetic agent	time	event	complaint	MT_Tx	poliosis	UL rows	LL rows	individual_elongated_hairs	eyelash curvature	trichiasis
1	F	1	R 6/9 L 6/7.5	7.5	9	17/17	17	17	glaucoma	PG	duotrav	185	1	0	0	1	5	5	2	0	0
2	M	1	R 6/6 L 6/40	40	6	15/20	20	15	glaucoma	PG	letanoprost	155	1	0	0	1	5	3	1	1	1
4	M	2	R prothesis L 6/6 w/ glasses	6		L13	13		glaucoma	PG	bimatoprost	791	1	0	0	0	4	4	1	0	0
9	F	1	R6/7.5 L 6/15	15	7.5	12|12	12	12	glaucoma	PG	duotrav	878	1	0	1	1	4	3	1	0	1
10	F	1	6/7.5 bilateral	7.5	7.5	R 18 L 15	15	18	glaucoma	PG	travatan	690	1	0	0	1	4	4	1	0	0
13	M	2	R 6/6 L 6/6	6	6	R 17 L 18	18	17	glaucoma	PG	travatan	191	1	0	0	0	4	3	1	1	0
3	M	2	6/6 bilateral	6	6	10|10	10	10	TCC	anti-EGFR	FGFR inhibitor	56	1	0	0	0	6	3	2	1	1
5	M	2	L 6/30 R 6/6 with glasses	30	6	L17 R 19	17	19	NSCLC	anti-EGFR	anti-EGFR, letanoprost	1242	1	1	0
6	F	1	R 6/6 L 6/6	6	6	16/16	16	16	NSCLC	anti-EGFR	efatinib	418	1	1	1	0	6	4	2	1	1
7	F	1	R 6/9 L 6/12 no glasses	12	9	13/13	13	13	NSCLC	anti-EGFR	erlotinib	228	1	1	1	0	5	4	2	1	1
12	F	2	R 6/6 L 6/6	6	6	R 16 L 17	17	16	NSCLC	anti-EGFR	osimertinib/lazertinib	125	1	0	0	0	5	3	2	1	0
